# Supplementary material for: Depression and the risk of fibromyalgia syndrome: a two-sample Mendelian randomization study
Source: Front Psychiatry. 2024 Nov 12;15:1282172. doi: 10.3389/fpsyt.2024.1282172 (PMC11588703; doi:10.3389/fpsyt.2024.1282172)
Supplement: Supplementary file 1 [file DataSheet1.csv]

NO.	SNP	chr.exposure	pos.exposure	beta.exposure	se.exposure	pval.exposure	id.exposure	effect_allele.exposure	other_allele.exposure	eaf.exposure	exposure	mr_keep.exposure	pval_origin.exposure	data_source.exposure	beta.outcome	se.outcome	pval.outcome
1	rs7551758	1	52274078	0.0283	0.0043	5.11E-11	ieu-b-102	G	T	0.5329	Major depression || id:ieu-b-102	TRUE	reported	igd	-0.0411	0.0531	0.4384
2	rs2568958	1	72765116	0.0382	0.0044	2.90E-18	ieu-b-102	A	G	0.6042	Major depression || id:ieu-b-102	TRUE	reported	igd	0.0133	0.0554	0.8096
3	rs10913112	1	175913828	-0.0262	0.0045	4.53E-09	ieu-b-102	T	C	0.378	Major depression || id:ieu-b-102	TRUE	reported	igd	0.03	0.0547	0.5833
4	rs17641524	1	197704717	-0.03	0.0053	1.50E-08	ieu-b-102	T	C	0.2101	Major depression || id:ieu-b-102	TRUE	reported	igd	0.1509	0.0758	0.0464601
5	rs354155	1	49675276	-0.0449	0.0075	1.75E-09	ieu-b-102	C	G	0.0923	Major depression || id:ieu-b-102	TRUE	reported	igd	-0.0901	0.0718	0.2096
6	rs4141983	1	18122009	-0.0264	0.0046	9.69E-09	ieu-b-102	C	T	0.326	Major depression || id:ieu-b-102	TRUE	reported	igd	0.0382	0.0559	0.4946
7	rs843812	3	61255413	0.0248	0.0044	1.41E-08	ieu-b-102	A	G	0.4117	Major depression || id:ieu-b-102	TRUE	reported	igd	-0.0757	0.0531	0.1544
8	rs9831648	3	49214303	-0.0292	0.0052	1.59E-08	ieu-b-102	T	G	0.7739	Major depression || id:ieu-b-102	TRUE	reported	igd	-0.1062	0.0726	0.1434
9	rs66511648	3	117515519	0.0297	0.0048	6.03E-10	ieu-b-102	C	T	0.284	Major depression || id:ieu-b-102	TRUE	reported	igd	-0.0352	0.0644	0.584501
10	rs76954012	3	115977242	0.0412	0.0074	2.41E-08	ieu-b-102	A	T	0.0931	Major depression || id:ieu-b-102	TRUE	reported	igd	0.0966	0.1161	0.4056
11	rs30266	5	103972357	0.0366	0.0046	1.43E-15	ieu-b-102	A	G	0.3271	Major depression || id:ieu-b-102	TRUE	reported	igd	0.1236	0.0584	0.0343898
12	rs247910	5	87630769	0.0237	0.0043	4.71E-08	ieu-b-102	G	A	0.457	Major depression || id:ieu-b-102	TRUE	reported	igd	-0.0242	0.0532	0.649
13	rs7725715	5	164487555	0.029	0.0043	1.61E-11	ieu-b-102	A	G	0.5343	Major depression || id:ieu-b-102	TRUE	reported	igd	0.0346	0.0544	0.5246
14	rs150186873	6	27182377	0.0704	0.012	4.51E-09	ieu-b-102	C	A	0.0327	Major depression || id:ieu-b-102	TRUE	reported	igd	-0.1125	0.2049	0.583001
15	rs9364755	6	165117329	0.0283	0.0051	3.49E-08	ieu-b-102	G	A	0.2262	Major depression || id:ieu-b-102	TRUE	reported	igd	-0.0028	0.0591	0.9623
16	rs2214123	6	67000001	-0.0261	0.0045	8.56E-09	ieu-b-102	G	A	0.6466	Major depression || id:ieu-b-102	TRUE	reported	igd	-0.1045	0.0549	0.05696
17	rs2876520	6	142996618	0.026	0.0043	2.24E-09	ieu-b-102	G	C	0.4688	Major depression || id:ieu-b-102	TRUE	reported	igd	0.043	0.0537	0.4238
18	rs2522831	7	82448100	0.024	0.0043	2.11E-08	ieu-b-102	C	T	0.4739	Major depression || id:ieu-b-102	TRUE	reported	igd	-0.0293	0.0527	0.578699
19	rs4730387	7	109100414	0.0238	0.0043	4.12E-08	ieu-b-102	A	T	0.4659	Major depression || id:ieu-b-102	TRUE	reported	igd	0.0899	0.0533	0.0914008
20	rs3807865	7	12250402	0.031	0.0044	1.09E-12	ieu-b-102	A	G	0.4105	Major depression || id:ieu-b-102	TRUE	reported	igd	0.1224	0.055	0.0262301
21	rs10235664	7	2086814	-0.027	0.0049	4.68E-08	ieu-b-102	C	T	0.2529	Major depression || id:ieu-b-102	TRUE	reported	igd	-0.0876	0.056	0.1176
22	rs59082935	7	38724868	0.0363	0.0066	3.07E-08	ieu-b-102	T	C	0.1342	Major depression || id:ieu-b-102	TRUE	reported	igd	-0.1048	0.0745	0.1595
23	rs62535714	9	37182655	0.0339	0.0058	4.69E-09	ieu-b-102	A	G	0.1639	Major depression || id:ieu-b-102	TRUE	reported	igd	0.0169	0.0615	0.782899
24	rs1931388	9	11203149	-0.0295	0.0044	1.68E-11	ieu-b-102	G	A	0.4042	Major depression || id:ieu-b-102	TRUE	reported	igd	0.0189	0.0535	0.723801
25	rs2418449	9	119731359	-0.0281	0.0048	4.25E-09	ieu-b-102	C	T	0.281	Major depression || id:ieu-b-102	TRUE	reported	igd	-0.0682	0.0567	0.2294
26	rs1021363	10	106610839	-0.03	0.0045	2.29E-11	ieu-b-102	G	A	0.6434	Major depression || id:ieu-b-102	TRUE	reported	igd	-0.0791	0.0595	0.1835
27	rs198457	11	61471678	-0.0315	0.0056	1.90E-08	ieu-b-102	T	C	0.1886	Major depression || id:ieu-b-102	TRUE	reported	igd	-0.0021	0.0894	0.9815
28	rs4497414	11	88756779	0.0291	0.0044	2.93E-11	ieu-b-102	C	T	0.44	Major depression || id:ieu-b-102	TRUE	reported	igd	-0.0097	0.0537	0.8563
29	rs4936276	11	113365141	0.0278	0.0044	3.57E-10	ieu-b-102	C	G	0.622	Major depression || id:ieu-b-102	TRUE	reported	igd	-0.0305	0.0657	0.642
30	rs61914045	12	52352301	0.0309	0.0054	7.96E-09	ieu-b-102	A	G	0.2034	Major depression || id:ieu-b-102	TRUE	reported	igd	-0.017	0.0677	0.802
31	rs9529218	13	31790053	-0.034	0.0054	2.23E-10	ieu-b-102	T	C	0.2031	Major depression || id:ieu-b-102	TRUE	reported	igd	0.0259	0.0588	0.6594
32	rs9536381	13	53860655	0.0255	0.0046	2.62E-08	ieu-b-102	T	C	0.3259	Major depression || id:ieu-b-102	TRUE	reported	igd	-0.0276	0.0559	0.621101
33	rs508502	13	80921519	-0.0264	0.0048	3.56E-08	ieu-b-102	T	C	0.2992	Major depression || id:ieu-b-102	TRUE	reported	igd	-0.0324	0.0561	0.5632
34	rs1950829	14	42097937	-0.0297	0.0043	4.74E-12	ieu-b-102	G	A	0.5173	Major depression || id:ieu-b-102	TRUE	reported	igd	0.0434	0.0529	0.4118
35	rs754287	14	103997525	-0.0289	0.0045	1.31E-10	ieu-b-102	A	T	0.3664	Major depression || id:ieu-b-102	TRUE	reported	igd	-0.05	0.0549	0.3621
36	rs7152906	14	75125540	0.0258	0.0043	1.87E-09	ieu-b-102	C	T	0.5196	Major depression || id:ieu-b-102	TRUE	reported	igd	-0.0302	0.0529	0.5683
37	rs28541419	15	88945878	-0.0292	0.0052	1.76E-08	ieu-b-102	G	C	0.2308	Major depression || id:ieu-b-102	TRUE	reported	igd	0.0648	0.0726	0.3716
38	rs12919291	16	13800430	0.0327	0.0055	3.09E-09	ieu-b-102	C	G	0.1884	Major depression || id:ieu-b-102	TRUE	reported	igd	-0.031	0.0735	0.672901
39	rs4799949	18	35155910	-0.0292	0.0046	1.40E-10	ieu-b-102	T	C	0.6684	Major depression || id:ieu-b-102	TRUE	reported	igd	-0.1357	0.0601	0.0239602
40	rs12967143	18	53099012	-0.0345	0.0047	2.53E-13	ieu-b-102	C	G	0.7012	Major depression || id:ieu-b-102	TRUE	reported	igd	-0.0514	0.0608	0.3979
41	rs7241572	18	77580712	0.0323	0.0054	2.43E-09	ieu-b-102	A	G	0.2047	Major depression || id:ieu-b-102	TRUE	reported	igd	0.0568	0.0645	0.3782
42	rs1367635	18	50861409	0.0253	0.0043	4.35E-09	ieu-b-102	C	T	0.5148	Major depression || id:ieu-b-102	TRUE	reported	igd	0.0974	0.0531	0.06663
